# Supplementary material for: Gentiana tingnongiana and G. shangwui, two new species of Gentiana (Gentianaceae) from the eastern Qinghai-Tibet Plateau, Sichuan province, China
Source: PhytoKeys. 2026 May 27;275:97–113. doi: 10.3897/phytokeys.275.190176 (PMC13234560; doi:10.3897/phytokeys.275.190176)
Supplement: XML Treatment for Gentiana tingnongiana [file phytokeys.275.190176-treatment1.xml]

<!DOCTYPE tp:taxon-treatment
  PUBLIC "-//TaxonX//DTD Taxonomic Treatment Publishing DTD v0 20100105//EN" "tax-treatment-NSO.dtd">
<tp:taxon-treatment xmlns:tp="http://www.plazi.org/taxpub"><tp:treatment-meta><kwd-group><label>Taxon classification</label><kwd>
                <named-content content-type="kingdom">Plantae</named-content>
              </kwd><kwd>
                <named-content content-type="order">Gentianales</named-content>
              </kwd><kwd>
                <named-content content-type="family">Gentianaceae</named-content>
              </kwd></kwd-group><mixed-citation publication-type="journal"><person-group><name><surname>Cao</surname><given-names>Hai-Feng</given-names></name><name><surname>Ni</surname><given-names>Liang-Hong</given-names></name><name><surname>Cai</surname><given-names>Jie</given-names></name><name><surname>Ya</surname><given-names>Ji-Dong</given-names></name><name><surname>Li</surname><given-names>Gan</given-names></name><name><surname>Luo</surname><given-names>Yue-Qing</given-names></name><name><surname>Fu</surname><given-names>Peng-Cheng</given-names></name><name><surname>Zhang</surname><given-names>Lei</given-names></name></person-group><article-title><italic><tp:taxon-name>
              <tp:taxon-name-part taxon-name-part-type="genus" reg="Gentiana">Gentiana</tp:taxon-name-part> <tp:taxon-name-part taxon-name-part-type="species" reg="tingnongiana">tingnongiana</tp:taxon-name-part></tp:taxon-name></italic> and <italic><tp:taxon-name><tp:taxon-name-part taxon-name-part-type="genus" reg="Gentiana">G.</tp:taxon-name-part> <tp:taxon-name-part taxon-name-part-type="species" reg="shangwui">shangwui</tp:taxon-name-part></tp:taxon-name></italic>, two new species of <italic><tp:taxon-name><tp:taxon-name-part taxon-name-part-type="genus" reg="Gentiana">Gentiana</tp:taxon-name-part></tp:taxon-name></italic> (<tp:taxon-name><tp:taxon-name-part taxon-name-part-type="family" reg="Gentianaceae">Gentianaceae</tp:taxon-name-part></tp:taxon-name>) from the eastern Qinghai-Tibet Plateau, Sichuan province, China</article-title><source>PhytoKeys</source><day>27</day><month>05</month><year>2026</year><volume>275</volume><fpage>97</fpage><lpage>113</lpage><pub-id pub-id-type="doi">10.3897/phytokeys.275.190176</pub-id></mixed-citation></tp:treatment-meta><tp:nomenclature><tp:taxon-name><object-id xmlns:xlink="http://www.w3.org/1999/xlink" content-type="arpha" xlink:type="simple">9E9E820E-5B00-519A-9343-8C0DCA9FFDF5</object-id>
              <tp:taxon-name-part taxon-name-part-type="genus" reg="Gentiana">Gentiana</tp:taxon-name-part>
              <tp:taxon-name-part taxon-name-part-type="species" reg="tingnongiana">tingnongiana</tp:taxon-name-part>
              <object-id xmlns:xlink="http://www.w3.org/1999/xlink" content-type="ipni" xlink:type="simple">urn:lsid:ipni.org:names:77380712-1</object-id>
            </tp:taxon-name><tp:taxon-authority>H.F.Cao &amp; L.Zhang</tp:taxon-authority><tp:taxon-status xmlns:xlink="http://www.w3.org/1999/xlink" xlink:type="simple">sp. nov.</tp:taxon-status><xref ref-type="fig" rid="F5">Fig. 5</xref><xref ref-type="supplementary-material" rid="S1">, Suppl. material 1: fig. S4</xref></tp:nomenclature><tp:treatment-sec sec-type="Type" id="SECID0EMSAG"><title>Type.</title><p>China • Sichuan: Aba Tibetan and Qiang Autonomous Prefecture, Songpan County, Huanglong Township, Danyunxia Scenic Area, 2566 m, <named-content xmlns:xlink="http://www.w3.org/1999/xlink" content-type="dwc:verbatimCoordinates" xlink:type="simple"><named-content content-type="geo-json" specific-use="{&#34;type&#34;:&#34;Point&#34;,&#34;coordinates&#34;:[103.96192293,32.75223594]}" id="NCID0EVSAG" xlink:type="simple">32.75223594, 103.96192293</named-content></named-content>, 14 July 2025, <italic>Hai-Feng Cao CAOHF140</italic> (holotype: CSH 0222530!, isotype: CSH 0222531!, KUN!, PE!, SMCM!).</p></tp:treatment-sec><tp:treatment-sec sec-type="Diagnosis" id="SECID0E3SAG"><title>Diagnosis.</title><p><italic><tp:taxon-name>
                  <tp:taxon-name-part taxon-name-part-type="genus" reg="Gentiana">G.</tp:taxon-name-part> <tp:taxon-name-part taxon-name-part-type="species" reg="tingnongiana">tingnongiana</tp:taxon-name-part></tp:taxon-name></italic> differs from <italic><tp:taxon-name><tp:taxon-name-part taxon-name-part-type="genus" reg="Gentiana">G.</tp:taxon-name-part> <tp:taxon-name-part taxon-name-part-type="species" reg="filisepala">filisepala</tp:taxon-name-part></tp:taxon-name></italic>, <italic><tp:taxon-name><tp:taxon-name-part taxon-name-part-type="genus" reg="Gentiana">G.</tp:taxon-name-part> <tp:taxon-name-part taxon-name-part-type="species" reg="baoxingensis">baoxingensis</tp:taxon-name-part></tp:taxon-name></italic>, <italic><tp:taxon-name><tp:taxon-name-part taxon-name-part-type="genus" reg="Gentiana">G.</tp:taxon-name-part> <tp:taxon-name-part taxon-name-part-type="species" reg="vandellioides">vandellioides</tp:taxon-name-part></tp:taxon-name></italic> and <italic><tp:taxon-name><tp:taxon-name-part taxon-name-part-type="genus" reg="Gentiana">G.</tp:taxon-name-part> <tp:taxon-name-part taxon-name-part-type="species" reg="rubicunda">rubicunda</tp:taxon-name-part></tp:taxon-name></italic> in that the corolla is yellowish-green striped externally, pale purple or pink internally (rarely yellowish white), with blackish-purple spots in the throat and plicae and the smaller seeds (0.7–1.0 mm vs 1.0–1.5 mm in diameter). It can be distinguished from <italic><tp:taxon-name><tp:taxon-name-part taxon-name-part-type="genus" reg="Gentiana">G.</tp:taxon-name-part> <tp:taxon-name-part taxon-name-part-type="species" reg="filisepala">filisepala</tp:taxon-name-part></tp:taxon-name></italic>, <italic><tp:taxon-name><tp:taxon-name-part taxon-name-part-type="genus" reg="Gentiana">G.</tp:taxon-name-part> <tp:taxon-name-part taxon-name-part-type="species" reg="baoxingensis">baoxingensis</tp:taxon-name-part></tp:taxon-name></italic> and <italic><tp:taxon-name><tp:taxon-name-part taxon-name-part-type="genus" reg="Gentiana">G.</tp:taxon-name-part> <tp:taxon-name-part taxon-name-part-type="species" reg="vandellioides">vandellioides</tp:taxon-name-part></tp:taxon-name></italic> by usually having a main erect stem (vs. stems ascending, much branched from base), obovate, obovate-elliptic or oblong stem leaf blades (vs. ovate, broadly ovate to subcordate), and the earlier flowering and fruiting period (April to July vs. June to September). It can be distinguished from <italic><tp:taxon-name><tp:taxon-name-part taxon-name-part-type="genus" reg="Gentiana">G.</tp:taxon-name-part> <tp:taxon-name-part taxon-name-part-type="species" reg="rubicunda">rubicunda</tp:taxon-name-part></tp:taxon-name></italic> by the smaller corolla size (0.9–1.5 cm vs. 1.5–6 cm long) and the shorter filaments (4–5 mm vs. 7–15 mm long).</p><fig id="F5" position="float" orientation="portrait"><object-id xmlns:xlink="http://www.w3.org/1999/xlink" content-type="doi" xlink:type="simple">10.3897/phytokeys.275.190176.figure5</object-id><object-id xmlns:xlink="http://www.w3.org/1999/xlink" content-type="arpha" xlink:type="simple">47208393-B0FE-5F10-AE6C-9523F520C16E</object-id><label>Figure 5.</label><caption><p><italic><tp:taxon-name>
                      <tp:taxon-name-part taxon-name-part-type="genus" reg="Gentiana">Gentiana</tp:taxon-name-part> <tp:taxon-name-part taxon-name-part-type="species" reg="tingnongiana">tingnongiana</tp:taxon-name-part></tp:taxon-name></italic> H.F.Cao &amp; L.Zhang. <bold>A</bold>. Plant; <bold>B</bold>. Adaxial leaf surfaces; <bold>C</bold>. Abaxial leaf surfaces; <bold>D</bold>. Corolla, front view; <bold>E</bold>. Flower; <bold>F</bold>. Longitudinally opened calyx; <bold>G</bold>. Longitudinally opened corolla; <bold>H</bold>. Ovary and Pistil; <bold>I</bold>. Stamens; <bold>J</bold>. Ovary; <bold>K</bold>. Open capsule showing seed. (<bold>A–K</bold>) photographed by L. Zhang. (<bold>A</bold>) <italic>Hai-Feng Cao CAOHF140</italic>. (<bold>B–K</bold>) <italic>L. Zhang 20180607ZL</italic>.</p></caption><graphic xmlns:xlink="http://www.w3.org/1999/xlink" xlink:href="phytokeys-275-097_article-190176__-g005.jpg" id="oo_1659739.jpg" position="float" orientation="portrait" xlink:type="simple"><uri content-type="original_file" xlink:type="simple">https://binary.pensoft.net/fig/1659739</uri></graphic></fig></tp:treatment-sec><tp:treatment-sec sec-type="Description" id="SECID0E5XAG"><title>Description.</title><p><bold><italic>Annual herbs</italic></bold>, 5–22 cm tall. <bold><italic>Taproot</italic></bold> cylindrical, slender and delicate, surface yellowish-white. <bold><italic>Stem erect</italic></bold> with a main stem, rarely ascending, purplish-red, pale brown or green, smooth, with several slender ridges, simple or little branched from base or middle. <bold><italic>Basal leaf blades</italic></bold> 6–37 × 4–25 mm, obovate, obovate-oblong, spatulate or ovate, apex obtuse, margin smooth or sparsely ciliate, both surfaces glabrous, 3–5 distinct veins, petioles 2–10 mm long. <bold><italic>Stem leaves</italic></bold> nearly sessile or with a 1–2 mm long petiole, opposite leaves with petiole bases fused into a short sheath ca 0.5–1 mm long, leaf blades spreading, spaced apart, much shorter than internodes, becoming smaller and narrower toward the top of the stem; middle and lower stem leaf blades 8–15 × 4–11 mm, obovate or obovate-elliptic; upper stem leaf blades 6–10 × 1–4 mm, oblong, with bases slightly connate into a tube, margins ciliate, both surfaces glabrous, midvein prominent, lateral veins indistinct, apex obtuse or abruptly acute. <bold><italic>Flowers</italic></bold> numerous, solitary at branch tips. <bold><italic>Pedicels</italic></bold> 2–15 mm long, purplish red or pale brown, rarely yellowish green, slender, smooth, with fine longitudinal ridges, glabrous. <bold><italic>Calyx</italic></bold> 6–8 mm long, narrowly campanulate; calyx tube membranous, purplish-red or yellowish-green, 4–5 mm long; lobes filiform, 2.0–3.5 mm long, purplish red or green, apex acuminate, margin smooth, midvein distinct. <bold><italic>Corolla</italic></bold> 10–15 mm long, narrowly obconic to funnelform, inside pale purple, pink or subwhite, with pale yellow-green base, and with blackish-purple spots in throat and plicae, outside with broad yellowish-green stripes; lobes 2.5–3.5 mm long, ovate, apex obtuse-rounded, margin entire; plicae 1.5–2.5 mm long, regular, triangular, slightly shorter than lobes, apex acute, margin entire. <bold><italic>Stamens</italic></bold> inserted slightly below middle of corolla tube, equal; filaments 4–5 mm long, linear; anthers 1–1.2 mm long, narrowly ellipsoid. <bold><italic>Ovary</italic></bold> 3.5–4 mm long, narrowly ellipsoid, apex obtuse, base gradually narrowing; gynophore 2–3 mm long. <bold><italic>Style</italic></bold> ca 1.5–2.2 mm long, linear: stigma 2-lobed, lobes linear, apex revolute. <bold><italic>Capsule</italic></bold> 5–6.5 × 2.5–4 mm, oblong or elliptic, enclosed or exposed, apex obtuse-rounded, with broad wing, lateral margins with narrow wings; gynophore 3–6 mm long; <bold><italic>Seeds</italic></bold> 0.7–1.0 mm long, pale brown, glossy, ellipsoid, surface densely reticulate.</p></tp:treatment-sec><tp:treatment-sec sec-type="Phenology" id="SECID0EQZAG"><title>Phenology.</title><p>Flowering and fruiting from April to July.</p></tp:treatment-sec><tp:treatment-sec sec-type="Distribution and habitat" id="SECID0EVZAG"><title>Distribution and habitat.</title><p>This new species grows in Huanglong and Baiyang Township, Songpan County, Aba Tibetan and Qiang Autonomous Prefecture, Sichuan, China, at an elevation 1300–2566 m; and, in Pingwu and Beichuan Qiang Autonomous County, and Anzhou District, Mianyang City, Sichuan, China, at an elevation 1209–2500 m (Fig. <xref ref-type="fig" rid="F1">1</xref>).</p></tp:treatment-sec><tp:treatment-sec sec-type="Etymology" id="SECID0E6ZAG"><title>Etymology.</title><p>The specific epithet honors the late Prof. Tingnong Ho, a renowned taxonomist who made significant contributions to the global classification of <tp:taxon-name><tp:taxon-name-part taxon-name-part-type="family" reg="Gentianaceae">Gentianaceae</tp:taxon-name-part></tp:taxon-name>.</p></tp:treatment-sec><tp:treatment-sec sec-type="Vernacular name" id="SECID0EL1AG"><title>Vernacular name.</title><p>Chinese mandarin: ting nong long dan (廷农龙胆).</p></tp:treatment-sec><tp:treatment-sec sec-type="Additional specimens examined" id="SECID0EQ1AG"><title>Additional specimens examined.</title><p>China • Sichuan: Aba Tibetan and Qiang Autonomous Prefecture, Songpan County, Huanglong Township, Danyunxia Scenic Area, 2471 m a.s.l., 7 June 2018, <italic>Lei Zhang 20180607ZL</italic> (CSH 0210095!, PE!). • Aba Tibetan and Qiang Autonomous Prefecture, Songpan County, Huanglong Township, On the road from Shuanghe Village to 2199 m, <named-content xmlns:xlink="http://www.w3.org/1999/xlink" content-type="dwc:verbatimCoordinates" xlink:type="simple"><named-content content-type="geo-json" specific-use="{&#34;type&#34;:&#34;Point&#34;,&#34;coordinates&#34;:[103.961923,32.752236]}" id="NCID0E21AG" xlink:type="simple">32.75223594°N, 103.96192293°E</named-content></named-content>, 30 May 2023, <italic>Peng-Cheng Fu Fu2023003</italic> (LYUH!). • Aba Tibetan and Qiang Autonomous Prefecture, Songpan County, Baiyang Township, on the road from Maming Village to Wangye Temple, in the grass along the valley roadside, 1300 m, 18 May 1962, <italic>Anonymous 0624</italic> (CDBI CDBI0115731!). • Mianyang City, Pingwu County, At the foot of Xuebaoding Mountain, 21 May 2019, <italic>Lei Zhang 2019ZL0505</italic> (CSH 0210093!, PE!). • Mianyang City, Pingwu County, Daqiao Town, Daan Village, 2036 m, <named-content xmlns:xlink="http://www.w3.org/1999/xlink" content-type="dwc:verbatimCoordinates" xlink:type="simple"><named-content content-type="geo-json" specific-use="{&#34;type&#34;:&#34;Point&#34;,&#34;coordinates&#34;:[104.270278,32.339722]}" id="NCID0EJ2AG" xlink:type="simple">32.33972222°N, 104.27027778°E</named-content></named-content>, 22 April 2021, <italic>Yuan Zou 2021ZY01</italic> (CSH 0210092!, KUN 1653511!, PE!, SMCM!). • Mianyang City, Pingwu County, Baima Tibetan Township, Youqigou in the Baihegou, 2500 m, 7 July 1958, <italic>H.L.Tsiang (Xinglin Jiang) 10748</italic> (IBSC 0490213, image!; NAS NAS00077556, image!; SZ 00047819!; PE 00073557 &amp; PE 00073558!). • Mianyang City, Beichuan Qiang Autonomous County, Kaiping Township, Near Niuxin Mountain within the Giant Panda Protection Area, between Baichikou and Renzhongling, 1209 m, <named-content xmlns:xlink="http://www.w3.org/1999/xlink" content-type="dwc:verbatimCoordinates" xlink:type="simple"><named-content content-type="geo-json" specific-use="{&#34;type&#34;:&#34;Point&#34;,&#34;coordinates&#34;:[104.358805,32.046460]}" id="NCID0EV2AG" xlink:type="simple">32.04645985°N, 104.35880501°E</named-content></named-content>, 17 May 2022, <italic>Hong Jiang 20220517-B01</italic> (CSH 0210094!, KUN 1653510!, PE 02402079!, SMCM!). • Mianyang City, Beichuan Qiang Autonomous County, Piankou Township, Zhulingou, ca 1700 m, 28 May 2007, <italic>Dahai Zhu 3832</italic> (WCSBG 017528 &amp; 017529!; PE 02103674!). • Mianyang City, Anzhou District, Qianfo Town, Mao’ergou, ca 1400 m, 23 May 2007, <italic>Dahai Zhu 3710</italic> (WCSBG 017526 &amp; 017527, image!; PE 02104226 &amp; 02104227!).</p></tp:treatment-sec><tp:treatment-sec sec-type="Preliminary conservation status" id="SECID0EA3AG"><title>Preliminary conservation status.</title><p><italic><tp:taxon-name>
                  <tp:taxon-name-part taxon-name-part-type="genus" reg="Gentiana">Gentiana</tp:taxon-name-part> <tp:taxon-name-part taxon-name-part-type="species" reg="tingnongiana">tingnongiana</tp:taxon-name-part></tp:taxon-name></italic> is distributed in Aba Tibetan and Qiang Autonomous Prefecture and Mian Yang City. Based on our field survey, the species has ten distribution sites. Its extent of occurrence (<abbrev xmlns:xlink="http://www.w3.org/1999/xlink" xlink:title="Extent of Occurrence" id="ABBRID0EU3AG" xlink:type="simple">EOO</abbrev>) is 2,675.441 km<sup>2</sup>, and its area of occupancy (<abbrev xmlns:xlink="http://www.w3.org/1999/xlink" xlink:title="area of occupancy" id="ABBRID0E13AG" xlink:type="simple">AOO</abbrev>) is 32 km<sup>2</sup>. The habitat conditions are good. Therefore, <tp:taxon-name><tp:taxon-name-part taxon-name-part-type="genus" reg="Gentiana">G.</tp:taxon-name-part> <tp:taxon-name-part taxon-name-part-type="species" reg="tingnongiana">tingnongiana</tp:taxon-name-part></tp:taxon-name> should be considered as Vulnerable (<abbrev xmlns:xlink="http://www.w3.org/1999/xlink" xlink:title="Vulnerable" id="ABBRID0EK4AG" xlink:type="simple">VU</abbrev> B1abiii; B2abiii) (IUCN 2024).</p></tp:treatment-sec><tp:treatment-sec sec-type="Notes" id="SECID0EO4AG"><title>Notes.</title><p>The new species <italic><tp:taxon-name><tp:taxon-name-part taxon-name-part-type="genus" reg="Gentiana">Gentiana</tp:taxon-name-part> <tp:taxon-name-part taxon-name-part-type="species" reg="tingnongiana">tingnongiana</tp:taxon-name-part></tp:taxon-name></italic> is assigned to Ser. <italic><tp:taxon-name><tp:taxon-name-part taxon-name-part-type="genus" reg="Gentiana"/><tp:taxon-name-part taxon-name-part-type="series" reg="Rubicundae">Rubicundae</tp:taxon-name-part></tp:taxon-name></italic> of Sect. <italic><tp:taxon-name><tp:taxon-name-part taxon-name-part-type="genus" reg="Gentiana"/><tp:taxon-name-part taxon-name-part-type="section" reg="Chondrophyllae">Chondrophyllae</tp:taxon-name-part></tp:taxon-name></italic> by virtue of its filiform calyx lobes, and is morphologically similar to several species in this series. Nevertheless, it possesses a set of distinctive morphological characters that readily distinguish it from its closely related congeners: its corolla is usually pale purple, pink or subwhite, rarely pale blue-white, with numerous black-purple spots densely distributed in a ring-shaped pattern on the inner throat; spots are also conspicuously scattered on the inside of the plicae, and occasionally on the lower parts of the corolla lobes. In contrast, the inner corollas of other related species are consistently purple or pale blue, with immaculate plicae. <italic><tp:taxon-name><tp:taxon-name-part taxon-name-part-type="genus" reg="Gentiana">G.</tp:taxon-name-part> <tp:taxon-name-part taxon-name-part-type="species" reg="tingnongiana">tingnongiana</tp:taxon-name-part></tp:taxon-name></italic> typically has a distinct main stem, rarely lacking one. Among its allies, <italic><tp:taxon-name><tp:taxon-name-part taxon-name-part-type="genus" reg="Gentiana">G.</tp:taxon-name-part> <tp:taxon-name-part taxon-name-part-type="species" reg="rubicunda">rubicunda</tp:taxon-name-part></tp:taxon-name></italic> also bears an evident main stem, while <italic><tp:taxon-name><tp:taxon-name-part taxon-name-part-type="genus" reg="Gentiana">G.</tp:taxon-name-part> <tp:taxon-name-part taxon-name-part-type="species" reg="filisepala">filisepala</tp:taxon-name-part></tp:taxon-name></italic>, <italic><tp:taxon-name><tp:taxon-name-part taxon-name-part-type="genus" reg="Gentiana">G.</tp:taxon-name-part> <tp:taxon-name-part taxon-name-part-type="species" reg="baoxingensis">baoxingensis</tp:taxon-name-part></tp:taxon-name></italic>, <italic><tp:taxon-name><tp:taxon-name-part taxon-name-part-type="genus" reg="Gentiana">G.</tp:taxon-name-part> <tp:taxon-name-part taxon-name-part-type="species" reg="vandellioides">vandellioides</tp:taxon-name-part></tp:taxon-name></italic> and its variety <italic><tp:taxon-name><tp:taxon-name-part taxon-name-part-type="genus" reg="Gentiana">G.</tp:taxon-name-part> <tp:taxon-name-part taxon-name-part-type="species" reg="vandellioides">vandellioides</tp:taxon-name-part></tp:taxon-name></italic> var. <italic>biloba</italic> are all devoid of a main stem. Besides the differences in corolla color and spots, <italic><tp:taxon-name><tp:taxon-name-part taxon-name-part-type="genus" reg="Gentiana">G.</tp:taxon-name-part> <tp:taxon-name-part taxon-name-part-type="species" reg="tingnongiana">tingnongiana</tp:taxon-name-part></tp:taxon-name></italic> is easily differentiated from <italic><tp:taxon-name><tp:taxon-name-part taxon-name-part-type="genus" reg="Gentiana">G.</tp:taxon-name-part> <tp:taxon-name-part taxon-name-part-type="species" reg="rubicunda">rubicunda</tp:taxon-name-part></tp:taxon-name></italic> by its distinctly smaller flowers. The upper cauline leaves of <italic><tp:taxon-name><tp:taxon-name-part taxon-name-part-type="genus" reg="Gentiana">G.</tp:taxon-name-part> <tp:taxon-name-part taxon-name-part-type="species" reg="tingnongiana">tingnongiana</tp:taxon-name-part></tp:taxon-name></italic> are oblong, relatively narrow and elongated, with ciliate margins. In comparison, the cauline leaves of <italic><tp:taxon-name><tp:taxon-name-part taxon-name-part-type="genus" reg="Gentiana">G.</tp:taxon-name-part> <tp:taxon-name-part taxon-name-part-type="species" reg="baoxingensis">baoxingensis</tp:taxon-name-part></tp:taxon-name></italic>, <italic><tp:taxon-name><tp:taxon-name-part taxon-name-part-type="genus" reg="Gentiana">G.</tp:taxon-name-part> <tp:taxon-name-part taxon-name-part-type="species" reg="filisepala">filisepala</tp:taxon-name-part></tp:taxon-name></italic> and <italic><tp:taxon-name><tp:taxon-name-part taxon-name-part-type="genus" reg="Gentiana">G.</tp:taxon-name-part> <tp:taxon-name-part taxon-name-part-type="species" reg="vandellioides">vandellioides</tp:taxon-name-part></tp:taxon-name></italic> are ovate or subcordate. The leaf margins of <italic><tp:taxon-name><tp:taxon-name-part taxon-name-part-type="genus" reg="Gentiana">G.</tp:taxon-name-part> <tp:taxon-name-part taxon-name-part-type="species" reg="baoxingensis">baoxingensis</tp:taxon-name-part></tp:taxon-name></italic> are conspicuously hirsute; those of <italic><tp:taxon-name><tp:taxon-name-part taxon-name-part-type="genus" reg="Gentiana">G.</tp:taxon-name-part> <tp:taxon-name-part taxon-name-part-type="species" reg="filisepala">filisepala</tp:taxon-name-part></tp:taxon-name></italic> are usually glabrous or occasionally sparsely ciliate and the margins of <italic><tp:taxon-name><tp:taxon-name-part taxon-name-part-type="genus" reg="Gentiana">G.</tp:taxon-name-part> <tp:taxon-name-part taxon-name-part-type="species" reg="vandellioides">vandellioides</tp:taxon-name-part></tp:taxon-name></italic> and its variety <italic><tp:taxon-name><tp:taxon-name-part taxon-name-part-type="genus" reg="Gentiana">G.</tp:taxon-name-part> <tp:taxon-name-part taxon-name-part-type="species" reg="vandellioides">vandellioides</tp:taxon-name-part></tp:taxon-name></italic> var. <italic>biloba</italic> are usually smooth and sometimes ciliolate.</p></tp:treatment-sec><tp:treatment-sec><!--Section generated to contain objects referenced in tp:taxon-treatment.--><supplementary-material xmlns:xlink="http://www.w3.org/1999/xlink" id="S1" position="float" orientation="portrait" xlink:type="simple"><object-id content-type="doi" xlink:type="simple">10.3897/phytokeys.275.190176.suppl1</object-id><object-id content-type="arpha" xlink:type="simple">3A6A7BA0-91C9-54ED-9DCA-F2A0BBCDCB5A</object-id><label>Supplementary material 1</label><caption><p>Species and GenBank accession numbers</p></caption><ext-link xlink:type="simple" ext-link-type="doi" xlink:href="10.3897/phytokeys.275.190176.suppl1">https://doi.org/10.3897/phytokeys.275.190176.suppl1</ext-link><statement content-type="dataType"><label>Data type</label><p>docx</p></statement><statement content-type="notes"><label>Explanation note</label><p>Species and GenBank accession numbers for the <abbrev xlink:title="internal transcribed spacer" id="ABBRID0EVABI" xlink:type="simple">ITS</abbrev> region used in this study.</p></statement><media xlink:href="phytokeys-275-097_article-190176__-s001.docx" mimetype="application" mime-subtype="vnd.openxmlformats-officedocument.wordprocessingml.document" position="float" orientation="portrait" id="oo_1659743.docx" xlink:type="simple"><uri content-type="original_file" xlink:type="simple">https://binary.pensoft.net/file/1659743</uri></media><permissions><license xlink:type="simple"><license-p>This dataset is made available under the Open Database License (<ext-link ext-link-type="uri" xlink:href="http://opendatacommons.org/licenses/odbl/1.0/" xlink:type="simple">http://opendatacommons.org/licenses/odbl/1.0/</ext-link>). The Open Database License (ODbL) is a license agreement intended to allow users to freely share, modify, and use this Dataset while maintaining this same freedom for others, provided that the original source and author(s) are credited.</license-p></license></permissions><attrib specific-use="authors"> Hai-Feng Cao, Liang-Hong Ni, Jie Cai, Ji-Dong Ya, Gan Li, Yue-Qing Luo, Peng-Cheng Fu, Lei Zhang</attrib></supplementary-material><fig id="F1" position="float" orientation="portrait"><object-id xmlns:xlink="http://www.w3.org/1999/xlink" content-type="doi" xlink:type="simple">10.3897/phytokeys.275.190176.figure1</object-id><object-id xmlns:xlink="http://www.w3.org/1999/xlink" content-type="arpha" xlink:type="simple">A5FDE857-804A-5520-964C-174C9CEF336B</object-id><label>Figure 1.</label><caption><p>Distribution map of <italic><tp:taxon-name><tp:taxon-name-part taxon-name-part-type="genus" reg="Gentiana">G.</tp:taxon-name-part> <tp:taxon-name-part taxon-name-part-type="species" reg="tingnongiana">tingnongiana</tp:taxon-name-part></tp:taxon-name></italic> and <italic><tp:taxon-name><tp:taxon-name-part taxon-name-part-type="genus" reg="Gentiana">G.</tp:taxon-name-part> <tp:taxon-name-part taxon-name-part-type="species" reg="shangwui">shangwui</tp:taxon-name-part></tp:taxon-name></italic>.</p></caption><graphic xmlns:xlink="http://www.w3.org/1999/xlink" xlink:href="phytokeys-275-097_article-190176__-g001.jpg" id="oo_1659735.jpg" position="float" orientation="portrait" xlink:type="simple"><uri content-type="original_file" xlink:type="simple">https://binary.pensoft.net/fig/1659735</uri></graphic></fig></tp:treatment-sec></tp:taxon-treatment>
