# Supplementary material for: Gentiana tingnongiana and G. shangwui, two new species of Gentiana (Gentianaceae) from the eastern Qinghai-Tibet Plateau, Sichuan province, China
Source: PhytoKeys. 2026 May 27;275:97–113. doi: 10.3897/phytokeys.275.190176 (PMC13234560; doi:10.3897/phytokeys.275.190176)
Supplement: XML Treatment for Gentiana shangwui [file phytokeys.275.190176-treatment2.xml]

<!DOCTYPE tp:taxon-treatment
  PUBLIC "-//TaxonX//DTD Taxonomic Treatment Publishing DTD v0 20100105//EN" "tax-treatment-NSO.dtd">
<tp:taxon-treatment xmlns:tp="http://www.plazi.org/taxpub"><tp:treatment-meta><kwd-group><label>Taxon classification</label><kwd>
                <named-content content-type="kingdom">Plantae</named-content>
              </kwd><kwd>
                <named-content content-type="order">Gentianales</named-content>
              </kwd><kwd>
                <named-content content-type="family">Gentianaceae</named-content>
              </kwd></kwd-group><mixed-citation publication-type="journal"><person-group><name><surname>Cao</surname><given-names>Hai-Feng</given-names></name><name><surname>Ni</surname><given-names>Liang-Hong</given-names></name><name><surname>Cai</surname><given-names>Jie</given-names></name><name><surname>Ya</surname><given-names>Ji-Dong</given-names></name><name><surname>Li</surname><given-names>Gan</given-names></name><name><surname>Luo</surname><given-names>Yue-Qing</given-names></name><name><surname>Fu</surname><given-names>Peng-Cheng</given-names></name><name><surname>Zhang</surname><given-names>Lei</given-names></name></person-group><article-title><italic><tp:taxon-name>
              <tp:taxon-name-part taxon-name-part-type="genus" reg="Gentiana">Gentiana</tp:taxon-name-part> <tp:taxon-name-part taxon-name-part-type="species" reg="tingnongiana">tingnongiana</tp:taxon-name-part></tp:taxon-name></italic> and <italic><tp:taxon-name><tp:taxon-name-part taxon-name-part-type="genus" reg="Gentiana">G.</tp:taxon-name-part> <tp:taxon-name-part taxon-name-part-type="species" reg="shangwui">shangwui</tp:taxon-name-part></tp:taxon-name></italic>, two new species of <italic><tp:taxon-name><tp:taxon-name-part taxon-name-part-type="genus" reg="Gentiana">Gentiana</tp:taxon-name-part></tp:taxon-name></italic> (<tp:taxon-name><tp:taxon-name-part taxon-name-part-type="family" reg="Gentianaceae">Gentianaceae</tp:taxon-name-part></tp:taxon-name>) from the eastern Qinghai-Tibet Plateau, Sichuan province, China</article-title><source>PhytoKeys</source><day>27</day><month>05</month><year>2026</year><volume>275</volume><fpage>97</fpage><lpage>113</lpage><pub-id pub-id-type="doi">10.3897/phytokeys.275.190176</pub-id></mixed-citation></tp:treatment-meta><tp:nomenclature><tp:taxon-name><object-id xmlns:xlink="http://www.w3.org/1999/xlink" content-type="arpha" xlink:type="simple">26BAE180-0338-5319-9EEF-77BA68B2BE3B</object-id>
              <tp:taxon-name-part taxon-name-part-type="genus" reg="Gentiana">Gentiana</tp:taxon-name-part>
              <tp:taxon-name-part taxon-name-part-type="species" reg="shangwui">shangwui</tp:taxon-name-part>
              <object-id xmlns:xlink="http://www.w3.org/1999/xlink" content-type="ipni" xlink:type="simple">urn:lsid:ipni.org:names:77380713-1</object-id>
            </tp:taxon-name><tp:taxon-authority>H.F.Cao &amp; L.Zhang</tp:taxon-authority><tp:taxon-status xmlns:xlink="http://www.w3.org/1999/xlink" xlink:type="simple">sp. nov.</tp:taxon-status><xref ref-type="fig" rid="F6">Fig. 6</xref><xref ref-type="supplementary-material" rid="S1">, Suppl. material 1: fig. S5</xref></tp:nomenclature><tp:treatment-sec sec-type="Type" id="SECID0ETFBG"><title>Type.</title><p>China • Sichuan: Aba Tibetan and Qiang Autonomous Prefecture, Wenchuan County, Wolong Town, Balang Mountain, 4000 m, 27 July 2018, <italic>Lei Zhang 2018ZL0727</italic> (holotype: CSH!, isotype: PE 02402080!, KUN!).</p></tp:treatment-sec><tp:treatment-sec sec-type="Diagnosis" id="SECID0E2FBG"><title>Diagnosis.</title><p><italic><tp:taxon-name>
                  <tp:taxon-name-part taxon-name-part-type="genus" reg="Gentiana">Gentiana</tp:taxon-name-part> <tp:taxon-name-part taxon-name-part-type="species" reg="shangwui">shangwui</tp:taxon-name-part></tp:taxon-name></italic> is morphologically similar to <italic><tp:taxon-name><tp:taxon-name-part taxon-name-part-type="genus" reg="Gentiana">G.</tp:taxon-name-part> <tp:taxon-name-part taxon-name-part-type="species" reg="nanobella">nanobella</tp:taxon-name-part></tp:taxon-name></italic> and <italic><tp:taxon-name><tp:taxon-name-part taxon-name-part-type="genus" reg="Gentiana">G.</tp:taxon-name-part> <tp:taxon-name-part taxon-name-part-type="species" reg="piasezkii">piasezkii</tp:taxon-name-part></tp:taxon-name></italic>, but can be easily distinguished from them by having hirsute (sometimes glabrescent) leaves, and a 4–6 mm long style (vs. 1.2–2 mm long in <italic><tp:taxon-name><tp:taxon-name-part taxon-name-part-type="genus" reg="Gentiana">G.</tp:taxon-name-part> <tp:taxon-name-part taxon-name-part-type="species" reg="nanobella">nanobella</tp:taxon-name-part></tp:taxon-name></italic> and 2–4 mm long in <italic><tp:taxon-name><tp:taxon-name-part taxon-name-part-type="genus" reg="Gentiana">G.</tp:taxon-name-part> <tp:taxon-name-part taxon-name-part-type="species" reg="piasezkii">piasezkii</tp:taxon-name-part></tp:taxon-name></italic>). It can be distinguished from <italic><tp:taxon-name><tp:taxon-name-part taxon-name-part-type="genus" reg="Gentiana">G.</tp:taxon-name-part> <tp:taxon-name-part taxon-name-part-type="species" reg="nanobella">nanobella</tp:taxon-name-part></tp:taxon-name></italic> by its slightly obovate-elliptic, 6–6.5 mm long capsules which are conspicuously narrowly winged along the sutures at the apex (vs cylindrical to narrowly ellipsoid, 10–12 mm long, not winged), a minutely and densely reticulate seed coat (vs. seed edges several, irregular, and spongy). It can be further distinguished from <italic><tp:taxon-name><tp:taxon-name-part taxon-name-part-type="genus" reg="Gentiana">G.</tp:taxon-name-part> <tp:taxon-name-part taxon-name-part-type="species" reg="piasezkii">piasezkii</tp:taxon-name-part></tp:taxon-name></italic> by the suborbicular leaf blades with basal leaves 3–6.5 × 2–3 mm and stem leaves 2–4 × 2–3.5 mm (vs. leaf blade lanceolate, narrowly elliptic, rarely ovate, basal leaves involucriform, 17–20 × 4–6 mm and stem leaves 5–9 × 2–3 mm), the 2.5–3.3 mm long corolla lobes (vs. 4–5 mm long) and the stamens inserted in the apical part of corolla tube (vs. at middle of corolla tube).</p><fig id="F6" position="float" orientation="portrait"><object-id xmlns:xlink="http://www.w3.org/1999/xlink" content-type="doi" xlink:type="simple">10.3897/phytokeys.275.190176.figure6</object-id><object-id xmlns:xlink="http://www.w3.org/1999/xlink" content-type="arpha" xlink:type="simple">7D9E618C-25E7-5003-8A1B-54B3A346C8EC</object-id><label>Figure 6.</label><caption><p><italic><tp:taxon-name>
                      <tp:taxon-name-part taxon-name-part-type="genus" reg="Gentiana">Gentiana</tp:taxon-name-part> <tp:taxon-name-part taxon-name-part-type="species" reg="shangwui">shangwui</tp:taxon-name-part></tp:taxon-name></italic> H.F.Cao &amp; L.Zhang. <bold>A</bold>. Plant; <bold>B</bold>. Leaves; <bold>C</bold>. Stem leaves; <bold>D</bold>. Corolla, front view; <bold>E</bold>. Longitudinally opened corolla; <bold>F</bold>. Longitudinally opened calyx; <bold>G</bold>. Ovary &amp; pistil; <bold>H</bold>. Fruits; <bold>I</bold>. Seeds. (<bold>A–I</bold>) photographed by H.F. Cao. (<bold>A–C</bold>) <italic>X. D. Huang Emily 202237</italic>. (<bold>D–I</bold>) <italic>L. Zhang 2018ZL0727</italic>.</p></caption><graphic xmlns:xlink="http://www.w3.org/1999/xlink" xlink:href="phytokeys-275-097_article-190176__-g006.jpg" id="oo_1659740.jpg" position="float" orientation="portrait" xlink:type="simple"><uri content-type="original_file" xlink:type="simple">https://binary.pensoft.net/fig/1659740</uri></graphic></fig></tp:treatment-sec><tp:treatment-sec sec-type="Description" id="SECID0EDKBG"><title>Description.</title><p><bold><italic>Annual herbs</italic></bold>, 2–6 cm tall. <bold><italic>Stems</italic></bold> yellowish-green or purplish-red and densely papillate, ascending to erect, branched from base. <bold><italic>Basal leaves</italic></bold> withered at anthesis, 3–6.5 × 2–3 mm, usually slightly larger than upper stem leaves, leaf blade oblong-ovate or ovate-lanceolate, apex rounded or acute, both surfaces glabrous, margin smooth to ciliolate and cartilaginous, sessile or with petiole up to 1.5 mm long. <bold><italic>Stem leaves</italic></bold> green or purplish-red, opposite, petiole 0.5–2.5 mm long, base connate into a 0.5–1 mm long tube, hirsute; leaf blade widely spaced, apex rounded and cuspidate, both surfaces puberulent and glabrescent, or sometimes abaxially puberulent on the midvein and adaxially glabrous, margin smooth to ciliolate and cartilaginous, midvein abaxially distinct; lower stem leaves 2–4 × 1.0–3.1 mm, ovate-lanceolate to suborbicular; middle and upper stem leaves 2–4 × 2–3.5 mm, suborbicular, larger toward upper stem, shorter to longer than internodes. <bold><italic>Flowers</italic></bold> few to many. <bold><italic>Pedicels</italic></bold> yellowish-green or slightly purplish-red and densely papillate, 1–6 mm long, usually surrounded by upper leaves, rarely exposed. <bold><italic>Calyx</italic></bold> tubular to narrowly obconic, 9–12 mm long, outside puberulent and glabrescent; tube tubular, 7–9 mm long; lobes triangular, 1.8–2.5 mm long, margin narrowly membranous and smooth, apex acute and cuspidate, midvein strongly keeled and decurrent into conspicuous wings of calyx tube. <bold><italic>Corolla</italic></bold> dark blue or blue-purple, with yellow-white base, throat with dark blue-purple spots or blotches, rarely immaculate; outside upper tinged blackish-blue; middle of corolla tube bright yellow or pale yellow, with fine blackish-blue obconic streaks, tubular to narrowly funnelform, 15–20 mm long; lobes ovate, 2.5–3 × 1.5–2 mm, margin entire, apex obtuse; plicae ovate, regular or slightly oblique, 1.5–2.5 × 2–2.8 mm, margin erose, apex obtuse. <bold><italic>Stamens</italic></bold> inserted at apical part of corolla tube, about 9–12 mm from the base and 4.5–5.5 mm from the upper part of the tube, equal; filaments filiform, 4.5–5.5 mm long, white; anthers purplish red, pink, or yellow, 0.8–1.2 mm long, ellipsoid. <bold><italic>Ovary</italic></bold> oblanceolate, 4–6 mm long, apex acute, base gradually narrowing. <bold><italic>Style</italic></bold> 4–6 mm long, linear, 2-lobed, lobes revolute. <bold><italic>Capsule</italic></bold> 6–6.5 mm long, narrowly obovoid to narrowly ellipsoid, apex long attenuate, with extremely narrow, translucent wings along both lateral margins at both ends, absent in the middle, base obtuse-rounded; gynophore up to 8 mm long. <bold><italic>Seeds</italic></bold> light brown, ellipsoid, 1.0–1.5 mm long, 0.4–0.8 mm wide, coat minutely and densely reticulate.</p></tp:treatment-sec><tp:treatment-sec sec-type="Phenology" id="SECID0ESLBG"><title>Phenology.</title><p>Flowering and fruiting from July to September.</p></tp:treatment-sec><tp:treatment-sec sec-type="Distribution and habitat" id="SECID0EXLBG"><title>Distribution and habitat.</title><p><italic><tp:taxon-name>
                  <tp:taxon-name-part taxon-name-part-type="genus" reg="Gentiana">Gentiana</tp:taxon-name-part> <tp:taxon-name-part taxon-name-part-type="species" reg="shangwui">shangwui</tp:taxon-name-part></tp:taxon-name></italic> is currently known only from its type locality in Wolong Town, Wenchuan County, and Siguniangshan Town, Xiaojin County, Aba Tibetan and Qiang Autonomous Prefecture City, Sichuan, China. It grows in alpine meadows of Balang Mountain, at an elevation of 3800–4500 m (Fig. <xref ref-type="fig" rid="F1">1</xref>).</p></tp:treatment-sec><tp:treatment-sec sec-type="Etymology" id="SECID0EPMBG"><title>Etymology.</title><p>This species is dedicated to the late Prof. Shangwu Liu in recognition of his outstanding expertise in <tp:taxon-name><tp:taxon-name-part taxon-name-part-type="family" reg="Gentianaceae">Gentianaceae</tp:taxon-name-part></tp:taxon-name> and his generous guidance provided to the first author (H.F.Cao).</p></tp:treatment-sec><tp:treatment-sec sec-type="Vernacular name" id="SECID0E2MBG"><title>Vernacular name.</title><p>Chinese mandarin: shang wu long dan (尚武龙胆).</p></tp:treatment-sec><tp:treatment-sec sec-type="Preliminary conservation status" id="SECID0EANBG"><title>Preliminary conservation status.</title><p><italic><tp:taxon-name>
                  <tp:taxon-name-part taxon-name-part-type="genus" reg="Gentiana">Gentiana</tp:taxon-name-part> <tp:taxon-name-part taxon-name-part-type="species" reg="shangwui">shangwui</tp:taxon-name-part></tp:taxon-name></italic> is currently known only from its type locality in Siguniangshan Town, Xiaojin County, Aba Tibetan and Qiang Autonomous Prefecture City, Sichuan, China. Only four specimens, collected from 2015 onwards, exist, but since these are from a nearby locality, it is impossible to calculate the Extent of Occurrence (<abbrev xmlns:xlink="http://www.w3.org/1999/xlink" xlink:title="Extent of Occurrence" id="ABBRID0EUNBG" xlink:type="simple">EOO</abbrev>). The Area of Occupancy (<abbrev xmlns:xlink="http://www.w3.org/1999/xlink" xlink:title="area of occupancy" id="ABBRID0EYNBG" xlink:type="simple">AOO</abbrev>) is 4 km<sup>2</sup>, and the species is known only from a single location. These conditions qualify the species for the Critically Endangered category under <abbrev xmlns:xlink="http://www.w3.org/1999/xlink" xlink:title="International Union for Conservation of Nature" id="ABBRID0E5NBG" xlink:type="simple">IUCN</abbrev> Criterion B2 and subcriterion B2a.</p><p><italic><tp:taxon-name>
                  <tp:taxon-name-part taxon-name-part-type="genus" reg="Gentiana">Gentiana</tp:taxon-name-part> <tp:taxon-name-part taxon-name-part-type="species" reg="shangwui">shangwui</tp:taxon-name-part></tp:taxon-name></italic> occurs on Balang Mountain within Wolong Nature Reserve, where the habitat is well preserved and suitable for the survival of the species. Therefore, this species should be assessed as Endangered (<abbrev xmlns:xlink="http://www.w3.org/1999/xlink" xlink:title="Endangered" id="ABBRID0ESOBG" xlink:type="simple">EN</abbrev> B2abiii) (<xref ref-type="bibr" rid="B17">IUCN 2024</xref>).</p></tp:treatment-sec><tp:treatment-sec sec-type="Additional specimens examined" id="SECID0E1OBG"><title>Additional specimens examined.</title><p>China • Sichuan: Aba Tibetan and Qiang Autonomous Prefecture, Xiaojin County, Siguniangshan Town, Balang Mountain, 3800 m, 5 August 2022, <italic>Xiaodong Huang Emily202237</italic> (CSH 0210079!, SMCM!). • Aba Tibetan and Qiang Autonomous Prefecture, Xiaojin County, Siguniangshan Town, Balang Mountain, <named-content xmlns:xlink="http://www.w3.org/1999/xlink" content-type="dwc:verbatimCoordinates" xlink:type="simple"><named-content content-type="geo-json" specific-use="{&#34;type&#34;:&#34;Point&#34;,&#34;coordinates&#34;:[102.885719,30.915908]}" id="NCID0EFPBG" xlink:type="simple">30.91590833°N, 102.88571944°E</named-content></named-content>, 4500 m, 14 September 2015, <italic>FLPH Sichuan Expedition 153018</italic> (PE 02284225!; PE 02284304!). • Aba Tibetan and Qiang Autonomous Prefecture, Xiaojin County, Siguniangshan Town, Balang Mountain, <named-content xmlns:xlink="http://www.w3.org/1999/xlink" content-type="dwc:verbatimCoordinates" xlink:type="simple"><named-content content-type="geo-json" specific-use="{&#34;type&#34;:&#34;Point&#34;,&#34;coordinates&#34;:[102.885317,30.917912]}" id="NCID0EPPBG" xlink:type="simple">30.917912°N, 102.885317°E</named-content></named-content>, 4414 m, 12 August 2018, <italic>W.G.Sun, X.G.Ma et al. FSC-219</italic> (KUN!).</p></tp:treatment-sec><tp:treatment-sec sec-type="Notes" id="SECID0EWPBG"><title>Notes.</title><p>The most diagnostic characters of the new species <italic><tp:taxon-name><tp:taxon-name-part taxon-name-part-type="genus" reg="Gentiana">Gentiana</tp:taxon-name-part> <tp:taxon-name-part taxon-name-part-type="species" reg="shangwui">shangwui</tp:taxon-name-part></tp:taxon-name></italic> are its long style (4–6 mm long), cauline leaves pubescent on both surfaces, and the yellow or orange-yellow corolla tube at the middle part; these features readily distinguish it from other closely related congeners. <italic><tp:taxon-name><tp:taxon-name-part taxon-name-part-type="genus" reg="Gentiana">Gentiana</tp:taxon-name-part> <tp:taxon-name-part taxon-name-part-type="species" reg="shangwui">shangwui</tp:taxon-name-part></tp:taxon-name></italic> is often misidentified as <italic><tp:taxon-name><tp:taxon-name-part taxon-name-part-type="genus" reg="Gentiana">G.</tp:taxon-name-part> <tp:taxon-name-part taxon-name-part-type="species" reg="nanobella">nanobella</tp:taxon-name-part></tp:taxon-name></italic> due to their great similarities in overall morphology and foliar characters, but differs in having oblanceolate capsules with narrowly winged apices and seeds with fine reticulations (vs. linear-cylindric capsules without narrowly winged apices and vesicular seeds in <italic><tp:taxon-name><tp:taxon-name-part taxon-name-part-type="genus" reg="Gentiana">G.</tp:taxon-name-part> <tp:taxon-name-part taxon-name-part-type="species" reg="nanobella">nanobella</tp:taxon-name-part></tp:taxon-name></italic>). It also shares certain similarities with <italic><tp:taxon-name><tp:taxon-name-part taxon-name-part-type="genus" reg="Gentiana">G.</tp:taxon-name-part> <tp:taxon-name-part taxon-name-part-type="species" reg="piasezkii">piasezkii</tp:taxon-name-part></tp:taxon-name></italic> in capsule morphology and the characters of corolla and calyx, yet is easily distinguished from the latter by its smaller plant size, deep blue corolla with irregularly short linear maculations, broadly ovate cauline leaves, and smaller basal leaves. <italic><tp:taxon-name><tp:taxon-name-part taxon-name-part-type="genus" reg="Gentiana">G.</tp:taxon-name-part> <tp:taxon-name-part taxon-name-part-type="species" reg="winchuanensis">winchuanensis</tp:taxon-name-part></tp:taxon-name></italic> is distinctly different from <italic><tp:taxon-name><tp:taxon-name-part taxon-name-part-type="genus" reg="Gentiana">G.</tp:taxon-name-part> <tp:taxon-name-part taxon-name-part-type="species" reg="shangwui">shangwui</tp:taxon-name-part></tp:taxon-name></italic> in having larger corollas and broadly ovate cauline leaves. Based on the protologue and photocopied images of the holotype of <italic><tp:taxon-name><tp:taxon-name-part taxon-name-part-type="genus" reg="Gentiana">G.</tp:taxon-name-part> <tp:taxon-name-part taxon-name-part-type="species" reg="aphrosperma">aphrosperma</tp:taxon-name-part></tp:taxon-name></italic>, this taxon is characterized by linear-cylindric capsules without apical wings and vesicular seeds, which are consistent with the diagnostic features of <italic><tp:taxon-name><tp:taxon-name-part taxon-name-part-type="genus" reg="Gentiana">G.</tp:taxon-name-part> <tp:taxon-name-part taxon-name-part-type="species" reg="nanobella">nanobella</tp:taxon-name-part></tp:taxon-name></italic>; thus, it is appropriate to reduce <italic><tp:taxon-name><tp:taxon-name-part taxon-name-part-type="genus" reg="Gentiana">G.</tp:taxon-name-part> <tp:taxon-name-part taxon-name-part-type="species" reg="aphrosperma">aphrosperma</tp:taxon-name-part></tp:taxon-name></italic> to a synonym of <italic><tp:taxon-name><tp:taxon-name-part taxon-name-part-type="genus" reg="Gentiana">G.</tp:taxon-name-part> <tp:taxon-name-part taxon-name-part-type="species" reg="nanobella">nanobella</tp:taxon-name-part></tp:taxon-name></italic>. Field observations revealed that <italic><tp:taxon-name><tp:taxon-name-part taxon-name-part-type="genus" reg="Gentiana">G.</tp:taxon-name-part> <tp:taxon-name-part taxon-name-part-type="species" reg="nanobella">nanobella</tp:taxon-name-part></tp:taxon-name></italic> exhibits considerable morphological variations in corolla color, corolla size, presence or absence of maculations, and seed size among different populations, whereas its capsule, leaf and corolla morphologies are relatively stable. Such morphological variations of <italic><tp:taxon-name><tp:taxon-name-part taxon-name-part-type="genus" reg="Gentiana">G.</tp:taxon-name-part> <tp:taxon-name-part taxon-name-part-type="species" reg="nanobella">nanobella</tp:taxon-name-part></tp:taxon-name></italic> merit further investigation.</p></tp:treatment-sec><tp:treatment-sec><!--Section generated to contain objects referenced in tp:taxon-treatment.--><supplementary-material xmlns:xlink="http://www.w3.org/1999/xlink" id="S1" position="float" orientation="portrait" xlink:type="simple"><object-id content-type="doi" xlink:type="simple">10.3897/phytokeys.275.190176.suppl1</object-id><object-id content-type="arpha" xlink:type="simple">3A6A7BA0-91C9-54ED-9DCA-F2A0BBCDCB5A</object-id><label>Supplementary material 1</label><caption><p>Species and GenBank accession numbers</p></caption><ext-link xlink:type="simple" ext-link-type="doi" xlink:href="10.3897/phytokeys.275.190176.suppl1">https://doi.org/10.3897/phytokeys.275.190176.suppl1</ext-link><statement content-type="dataType"><label>Data type</label><p>docx</p></statement><statement content-type="notes"><label>Explanation note</label><p>Species and GenBank accession numbers for the <abbrev xlink:title="internal transcribed spacer" id="ABBRID0EVABI" xlink:type="simple">ITS</abbrev> region used in this study.</p></statement><media xlink:href="phytokeys-275-097_article-190176__-s001.docx" mimetype="application" mime-subtype="vnd.openxmlformats-officedocument.wordprocessingml.document" position="float" orientation="portrait" id="oo_1659743.docx" xlink:type="simple"><uri content-type="original_file" xlink:type="simple">https://binary.pensoft.net/file/1659743</uri></media><permissions><license xlink:type="simple"><license-p>This dataset is made available under the Open Database License (<ext-link ext-link-type="uri" xlink:href="http://opendatacommons.org/licenses/odbl/1.0/" xlink:type="simple">http://opendatacommons.org/licenses/odbl/1.0/</ext-link>). The Open Database License (ODbL) is a license agreement intended to allow users to freely share, modify, and use this Dataset while maintaining this same freedom for others, provided that the original source and author(s) are credited.</license-p></license></permissions><attrib specific-use="authors"> Hai-Feng Cao, Liang-Hong Ni, Jie Cai, Ji-Dong Ya, Gan Li, Yue-Qing Luo, Peng-Cheng Fu, Lei Zhang</attrib></supplementary-material><fig id="F1" position="float" orientation="portrait"><object-id xmlns:xlink="http://www.w3.org/1999/xlink" content-type="doi" xlink:type="simple">10.3897/phytokeys.275.190176.figure1</object-id><object-id xmlns:xlink="http://www.w3.org/1999/xlink" content-type="arpha" xlink:type="simple">A5FDE857-804A-5520-964C-174C9CEF336B</object-id><label>Figure 1.</label><caption><p>Distribution map of <italic><tp:taxon-name><tp:taxon-name-part taxon-name-part-type="genus" reg="Gentiana">G.</tp:taxon-name-part> <tp:taxon-name-part taxon-name-part-type="species" reg="tingnongiana">tingnongiana</tp:taxon-name-part></tp:taxon-name></italic> and <italic><tp:taxon-name><tp:taxon-name-part taxon-name-part-type="genus" reg="Gentiana">G.</tp:taxon-name-part> <tp:taxon-name-part taxon-name-part-type="species" reg="shangwui">shangwui</tp:taxon-name-part></tp:taxon-name></italic>.</p></caption><graphic xmlns:xlink="http://www.w3.org/1999/xlink" xlink:href="phytokeys-275-097_article-190176__-g001.jpg" id="oo_1659735.jpg" position="float" orientation="portrait" xlink:type="simple"><uri content-type="original_file" xlink:type="simple">https://binary.pensoft.net/fig/1659735</uri></graphic></fig></tp:treatment-sec><ref-list><ref id="B17"><mixed-citation xmlns:xlink="http://www.w3.org/1999/xlink" xlink:type="simple">IUCN [Standards and Petitions Committee] (2024) Guidelines for using the IUCN red list categories and criteria. Version 16. Prepared by the Standards and Petitions committee. <ext-link xlink:type="simple" xlink:href="http://www.iucnredlist.org/documents/RedListGuidelines.pdf" ext-link-type="uri">http://www.iucnredlist.org/documents/RedListGuidelines.pdf</ext-link></mixed-citation></ref></ref-list></tp:taxon-treatment>
